# Supplementary material for: Study on the Preparation, Characterization, and Stability of Freeze-Dried Curcumin-Loaded Cochleates
Source: Foods. 2022 Feb 28;11(5):710. doi: 10.3390/foods11050710 (PMC8908975; doi:10.3390/foods11050710)
Supplement: Supplementary file 1 [file foods-11-00710-s001.zip]

Archive with 1 entries (1 files):
- foods-1583136-supplementary.pdf
